# Supplementary material for: Genomic and Transcriptomic Analysis Reveal Multiple Strategies for the Cadmium Tolerance in Vibrio parahaemolyticus N10-18 Isolated from Aquatic Animal Ostrea gigas Thunberg
Source: Foods. 2022 Nov 23;11(23):3777. doi: 10.3390/foods11233777 (PMC9741282; doi:10.3390/foods11233777)
Supplement: Supplementary file 1 [file foods-11-03777-s001.zip]

Archive with 1 entries (1 files):
- foods-1948570-supplementary.pdf
